# Supplementary material for: Hypoxia-Dependent Upregulation of VEGF Relies on β3-Adrenoceptor Signaling in Human Retinal Endothelial and Müller Cells
Source: Int J Mol Sci. 2025 Apr 24;26(9):4043. doi: 10.3390/ijms26094043 (PMC12071845; doi:10.3390/ijms26094043)
Supplement: Supplementary file 1 [file ijms-26-04043-s001.zip]

Archive with 1 entries (1 files):
- ijms-3549021-supplementary.pdf
